# Supplementary material for: Tumor-Targeted Fluorescence Imaging and Mechanisms of Tumor Cell-Derived Carbon Nanodots
Source: Pharmaceutics. 2022 Jan 14;14(1):193. doi: 10.3390/pharmaceutics14010193 (PMC8778872; doi:10.3390/pharmaceutics14010193)
Supplement: Supplementary file 1 [file pharmaceutics-14-00193-s001.zip]

Archive with 1 entries (1 files):
- pharmaceutics-1496278-supplementary.pdf
